# Supplementary material for: From the Beginning of the Korean Gynecologic Oncology Group to the Present and Next Steps
Source: Cancers (Basel). 2024 Oct 9;16(19):3422. doi: 10.3390/cancers16193422 (PMC11475356; doi:10.3390/cancers16193422)
Supplement: Supplementary file 1 [file cancers-16-03422-s001.zip]

Archive with 1 entries (1 files):
- cancers-3177457-supplementary.jpg
